# Supplementary material for: The Antioxidant Potential and Anticancer Activity of Halodule uninervis Ethanolic Extract against Triple-Negative Breast Cancer Cells
Source: Antioxidants (Basel). 2024 Jun 14;13(6):726. doi: 10.3390/antiox13060726 (PMC11200955; doi:10.3390/antiox13060726)
Supplement: Supplementary file 1 [file antioxidants-13-00726-s001.zip]

Archive with 1 entries (1 files):
- antioxidants-2989109-supplementary.pdf
